# Supplementary material for: A Rational Design of α-Helix-Shaped Peptides Employing the Hydrogen-Bond Surrogate Approach: A Modulation Strategy for Ras-RasGRF1 Interaction in Neuropsychiatric Disorders
Source: Pharmaceuticals (Basel). 2021 Oct 28;14(11):1099. doi: 10.3390/ph14111099 (PMC8623491; doi:10.3390/ph14111099)
Supplement: Supplementary file 1 [file pharmaceuticals-14-01099-s001.zip]

Archive with 1 entries (1 files):
- pharmaceuticals-1423595-supplementary.pdf
